# Supplementary material for: Complete radiation-free, transthoracic echocardiography-guided, leadless pacemaker implantation
Source: Eur Heart J Case Rep. 2025 Feb 19;9(3):ytaf069. doi: 10.1093/ehjcr/ytaf069 (PMC11890092; doi:10.1093/ehjcr/ytaf069)
Supplement: ytaf069_Supplementary_Data [file ytaf069_supplementary_data.zip]

Archive with 5 entries (5 files):
- Supplementary video 1.mp4
- Supplementary video 2.mp4
- Supplementary Video 3.mp4
- Supplementary video 4.mp4
- Supplementary Video 5.mp4
